# Supplementary material for: A Methodological Framework to Discover Pharmacogenomic Interactions Based on Random Forests
Source: Genes (Basel). 2021 Jun 18;12(6):933. doi: 10.3390/genes12060933 (PMC8235396; doi:10.3390/genes12060933)
Supplement: Supplementary file 1 [file genes-12-00933-s001.zip]

Archive with 9 entries (8 files):
- R source code/
- R source code/alteration.RData
- R source code/drivers.RData
- R source code/output.RData
- R source code/README - Source code.R
- R source code/response.RData
- Methodological workflow.pdf
- Table S1 (Report 1).xls
- Table S2 (Report 2).xls
