# Supplementary material for: A Methodological Framework to Discover Pharmacogenomic Interactions Based on Random Forests
Source: Genes (Basel). 2021 Jun 18;12(6):933. doi: 10.3390/genes12060933 (PMC8235396; doi:10.3390/genes12060933)
Supplement: Supplementary file 1 [file genes-12-00933-s001.zip › Table S1 (Report 1).xls]

## Sheet: Table S1
Table S1. Report 1, including all the influential alterations for each compound (in decreasing order of CCC): CCC—concordance correlation coefficient between observed AUCs and out-of-bag predictions; CI—confidence interval; AUC—area under the dose-response curve. Alterations are in decreasing order of permutation importance. Clues about interactions are in green and red.
Compound	CCC (95% CI)	Mean AUC	Sample size	Number of influential alterations	Alteration 1	Alteration 2	Alteration 3	Alteration 4	Alteration 5	Alteration 6	Alteration 7	Alteration 8	Alteration 9	Alteration 10	Alteration 11	Alteration 12	Alteration 13	Alteration 14	Alteration 15	Alteration 16
Dabrafenib	67.4 (63.1, 71.3)	0.886	573	4	BRAF.V600E_MUT	BRAF_MUT	CCDC66_DEL	CREBBP_MUT
PLX4720 (rescreen)	47.3 (42.3, 52.1)	0.946	606	5	BRAF.V600E_MUT	BRAF_MUT	FHL5_DEL	LOXL2_DEL	HERC2P3_DEL
PLX4720	45.1 (39.7, 50.2)	0.937	550	8	BRAF.V600E_MUT	BRAF_MUT	TP53INP1_AMP	ARVCF_AMP	FHL5_DEL	BCLAF1_DEL	PTEN_DEL	CHEK2P2_AMP
RDEA119 (rescreen)	34.5 (29, 39.7)	0.824	579	9	BRAF.V600E_MUT	KRAS_MUT	BRAF_MUT	KRAS.G12_13_MUT	NRAS_MUT	NRK_MUT	MAP2K4_DEL	TP63_DEL	BCL9_AMP
Trametinib	33.6 (27.9, 39)	0.68	587	16	BRAF.V600E_MUT	KRAS_MUT	KRAS.G12_13_MUT	BRAF_MUT	NRAS_MUT	KDM5A_AMP	SMAD4_DEL	CREBBP_MUT	RAF1_DEL	BCL9_AMP	CHEK2_DEL	FOXP1_DEL	ARHGAP40_AMP	NINJ2_AMP	SMAD2_DEL	LZTR1_AMP
SB590885	32 (26.2, 37.5)	0.957	538	3	BRAF.V600E_MUT	BRAF_MUT	FHL5_DEL
Nutlin-3a	31.7 (25.7, 37.4)	0.936	551	10	TP53_MUT	MAP2K4_DEL	FN1_MUT	MAP2K3_DEL	CCDC66_DEL	IL7R_AMP	CDH19_DEL	CREBBP_MUT	BRAF.V600E_MUT	TP53_DEL
AZD6244	30.1 (24.4, 35.5)	0.836	603	6	BRAF.V600E_MUT	KRAS_MUT	BRAF_MUT	KRAS.G12_13_MUT	NRAS_MUT	CREBBP_MUT
RDEA119	28.4 (22.6, 34)	0.796	544	7	BRAF.V600E_MUT	KRAS_MUT	BRAF_MUT	NRAS_MUT	KRAS.G12_13_MUT	TRIM49C_AMP	FHL5_DEL
Afatinib (rescreen)	27.9 (22, 33.6)	0.904	601	6	IKZF3_AMP	ERBB2_AMP	CDK12_AMP	RAF1_DEL	KLHL6_AMP	EGFR_AMP
PD-0325901	27.6 (21.7, 33.3)	0.826	546	8	BRAF.V600E_MUT	KRAS_MUT	KRAS.G12_13_MUT	BRAF_MUT	NRAS_MUT	ZBTB16_DEL	ARHGAP40_AMP	TP53INP2_AMP
(5Z)-7-Oxozeaenol	26.5 (21.6, 31.2)	0.677	603	9	BRAF.V600E_MUT	NRAS_MUT	BRAF_MUT	BCL9_AMP	TP53_MUT	PTPRK_DEL	PTPRD_MUT	ARHGAP5-AS1_AMP	NBEA_DEL
