# Supplementary material for: A Methodological Framework to Discover Pharmacogenomic Interactions Based on Random Forests
Source: Genes (Basel). 2021 Jun 18;12(6):933. doi: 10.3390/genes12060933 (PMC8235396; doi:10.3390/genes12060933)
Supplement: Supplementary file 1 [file genes-12-00933-s001.zip › Table S2 (Report 2).xls]

## Sheet: Table S2
Table S2. Report 2, including all the alterations significantly influential (p < 0.005) for the compounds in Report 1 (in decreasing order of CCC).
Alteration	Significance frequency	Cluster ID	Cluster size	Compound 1	Compound 2	Compound 3	Compound 4	Compound 5	Compound 6	Compound 7	Compound 8	Compound 9	Compound 10	Compound 11
BRAF.V600E_MUT	11	184	1	Dabrafenib	PLX4720 (rescreen)	PLX4720	RDEA119 (rescreen)	Trametinib	SB590885	Nutlin-3a	AZD6244	RDEA119	PD-0325901	(5Z)-7-Oxozeaenol
BRAF_MUT	10	385	1	Dabrafenib	PLX4720 (rescreen)	PLX4720	RDEA119 (rescreen)	Trametinib	SB590885	AZD6244	RDEA119	PD-0325901	(5Z)-7-Oxozeaenol
NRAS_MUT	6	185	1	RDEA119 (rescreen)	Trametinib	AZD6244	RDEA119	PD-0325901	(5Z)-7-Oxozeaenol
KRAS.G12_13_MUT	5	431	1	RDEA119 (rescreen)	Trametinib	AZD6244	RDEA119	PD-0325901
KRAS_MUT	5	464	1	RDEA119 (rescreen)	Trametinib	AZD6244	RDEA119	PD-0325901
CREBBP_MUT	4	384	1	Dabrafenib	Trametinib	Nutlin-3a	AZD6244
FHL5_DEL	4	116	1	PLX4720 (rescreen)	PLX4720	SB590885	RDEA119
BCL9_AMP	3	358	1	RDEA119 (rescreen)	Trametinib	(5Z)-7-Oxozeaenol
ARHGAP40_AMP	2	303	1	Trametinib	PD-0325901
CCDC66_DEL	2	383	1	Dabrafenib	Nutlin-3a
MAP2K4_DEL	2	437	1	RDEA119 (rescreen)	Nutlin-3a
RAF1_DEL	2	225	1	Trametinib	Afatinib (rescreen)
TP53_MUT	2	501	1	Nutlin-3a	(5Z)-7-Oxozeaenol
ARHGAP5-AS1_AMP	1	190	2	(5Z)-7-Oxozeaenol
ARVCF_AMP	1	31	2	PLX4720
BCLAF1_DEL	1	117	1	PLX4720
CDH19_DEL	1	473	1	Nutlin-3a
CDK12_AMP	1	52	1	Afatinib (rescreen)
CHEK2_DEL	1	76	1	Trametinib
CHEK2P2_AMP	1	100	1	PLX4720
EGFR_AMP	1	438	1	Afatinib (rescreen)
ERBB2_AMP	1	349	1	Afatinib (rescreen)
FN1_MUT	1	92	1	Nutlin-3a
FOXP1_DEL	1	369	1	Trametinib
HERC2P3_DEL	1	391	1	PLX4720 (rescreen)
IKZF3_AMP	1	239	1	Afatinib (rescreen)
IL7R_AMP	1	457	1	Nutlin-3a
KDM5A_AMP	1	188	1	Trametinib
KLHL6_AMP	1	294	1	Afatinib (rescreen)
LOXL2_DEL	1	453	1	PLX4720 (rescreen)
LZTR1_AMP	1	151	1	Trametinib
MAP2K3_DEL	1	313	1	Nutlin-3a
NBEA_DEL	1	364	1	(5Z)-7-Oxozeaenol
NINJ2_AMP	1	174	1	Trametinib
NRK_MUT	1	63	1	RDEA119 (rescreen)
PTEN_DEL	1	376	1	PLX4720
PTPRD_MUT	1	322	1	(5Z)-7-Oxozeaenol
PTPRK_DEL	1	299	1	(5Z)-7-Oxozeaenol
SMAD2_DEL	1	469	1	Trametinib
SMAD4_DEL	1	480	1	Trametinib
TP53_DEL	1	455	1	Nutlin-3a
TP53INP1_AMP	1	295	1	PLX4720
TP53INP2_AMP	1	331	1	PD-0325901
TP63_DEL	1	442	1	RDEA119 (rescreen)
TRIM49C_AMP	1	201	1	RDEA119
ZBTB16_DEL	1	361	1	PD-0325901
